# Supplementary material for: Evaluation of Nutraceutical Properties of Fruits Derived from Some Wild-Growing Plant Species (Sambucus nigra L., Rubia tinctorum L., Phytolacca americana L. and Sambucus ebulus L.)
Source: Plants (Basel). 2026 Apr 7;15(7):1133. doi: 10.3390/plants15071133 (PMC13074962; doi:10.3390/plants15071133)
Supplement: Supplementary file 1 [file plants-15-01133-s001.zip]

Archive with 1 entries (1 files):
- plants-4210729-supplementary.pdf
